# Supplementary material for: Multiparametric Immune Profiles and Their Potential Role in HIV-1 Disease Progression and Treatment
Source: Pathogens. 2025 Apr 4;14(4):347. doi: 10.3390/pathogens14040347 (PMC12030533; doi:10.3390/pathogens14040347)
Supplement: Supplementary file 1 [file pathogens-14-00347-s001.zip]

Archive with 1 entries (1 files):
- pathogens-3515240-supplementary.pdf
